# Supplementary material for: Association between oxidative balance score and sarcopenia in US adults: NHANES 2011–2018
Source: Front Nutr. 2024 Apr 24;11:1342113. doi: 10.3389/fnut.2024.1342113 (PMC11076835; doi:10.3389/fnut.2024.1342113)
Supplement: Supplementary file 1 [file Table_1.XLSX]

## Sheet: TABLE S1
TABLE S1 Basic characteristics of participants by Oxidative Balance Score quartiles (n = 6677).
Characteristic	All	Q1 (≤15)	Q2 (15-21)	Q3 (21-26)	Q4 (≥26)	p
	N=6677	N=2002	N=1763	N=1476	N=1436
Age (year), Mean ± SD	38.992 ± 11.710	38.511 ± 11.646	38.876 ± 11.690	40.112 ± 11.842	38.589 ± 11.617	0.035
Sex, n (%)
Male	3401 (50.94)	1025 (51.20)	901 (51.11)	780 (52.85)	695 (48.40)	0.421
Female	3276 (49.06)	977 (48.80)	862 (48.89)	696 (47.15)	741 (51.60)
Race, n (%)
Mexican American	894 (13.39)	217 (10.84)	236 (13.39)	213 (14.43)	228 (15.88)	<0.001
Other Hispanic	623 (9.33)	175 (8.74)	172 (9.76)	138 (9.35)	138 (9.61)
Non-Hispanic White	2570 (38.49)	749 (37.41)	679 (38.51)	558 (37.80)	584 (40.67)
Non-Hispanic Black	1348 (20.19)	544 (27.17)	351 (19.91)	249 (16.87)	204 (14.21)
Other Race	1242 (18.60)	317 (15.83)	325 (18.43)	318 (21.54)	282 (19.64)
PIR, n (%)
< 1.3	2016 (30.19)	751 (37.51)	495 (28.08)	397 (26.90)	373 (25.97)	<0.001
1.3-3.0	2364 (35.41)	726 (36.26)	644 (36.53)	503 (34.08)	491 (34.19)
> 3.0	2297 (34.40)	525 (26.22)	624 (35.39)	576 (39.02)	572 (39.83)
Education, n (%)
< High school	943 (14.12)	340 (16.98)	241 (13.67)	195 (13.21)	167 (11.63)	<0.001
High school/	3656 (54.76)	1254 (62.64)	985 (55.87)	741 (50.20)	676 (47.08)
> High school	2078 (31.12)	408 (20.38)	537 (30.46)	540 (36.59)	593 (41.30)
Marital status, n (%)
Never married	1726 (25.85)	614 (30.67)	447 (25.35)	362 (24.53)	393 (27.37)	<0.001
Married/living with partner	3949 (59.14)	1061 (53.00)	1075 (60.98)	938 (63.55)	875 (60.93)
Separated/Divorced/Widowed	912 (13.66)	327 (16.33)	241 (13.67)	176 (11.92)	168 (11.70)
Drinking status, n (%)
Heavy drinkers	1165 (17.45)	368 (18.38)	331 (18.77)	273 (18.50)	193 (13.44)	<0.001
Non-heavy drinkers	623 (9.33)	194 (9.69)	163 (9.25)	139 (9.42)	127 (8.84)
Non-drinkers	4889 (73.22)	1440 (71.93)	1269 (71.98)	1064 (72.09)	1116 (77.72)
Diabetes mellitus, n (%)
No	6221 (93.17)	1840 (91.91)	1638 (92.91)	1374 (93.09)	1369 (95.33)	0.014
Yes	456 (6.83)	162 (8.09)	125 (7.09)	102 (6.91)	67 (4.67)
CVD, n (%)
No	6451 (96.62)	1896 (94.71)	1709 (96.94)	1435 (97.22)	1411 (98.26)	<0.001
Yes	226 (3.38)	106 (5.29)	54 (3.06)	41 (2.78)	25 (1.74)
Arthritis, n (%)
No	5828 (87.28)	1705 (85.16)	1530 (86.78)	1311 (88.82)	1282 (89.28)	0.679
Yes	849 (12.72)	297 (14.84)	233 (13.22)	165 (11.18)	154 (10.72)
Cancer, n (%)
No	6434 (96.36)	1911 (95.45)	1712 (97.11)	1426 (96.61)	1385 (96.45)	0.59
Yes	243 (3.64)	91 (4.55)	51 (2.89)	50 (3.39)	51 (3.55)
Hypertension, n (%)
No	4863 (72.83)	1383 (69.08)	1280 (72.60)	1075 (72.83)	1125 (78.34)	0.005
Yes	1814 (27.17)	619 (30.92)	483 (27.40)	401 (27.17)	311 (21.66)
CKD, n (%)
No	6120 (91.66)	1795 (89.66)	1626 (92.23)	1371 (92.89)	1328 (92.48)	0.003
Yes	557 (8.34)	207 (10.34)	137 (7.77)	105 (7.11)	108 (7.52)
Sarcopenia, n (%)
No	6204 (92.92)	1813 (90.56)	1628 (92.34)	1387 (93.97)	1376 (95.82)	<0.001
Yes	473 (7.08)	189 (9.44)	135 (7.66)	89 (6.03)	60 (4.18)
BMI (kg/m2), Mean ± SD	28.380 ± 6.391	29.499 ± 6.581	28.657 ± 6.441	28.093 ± 6.094	27.009 ± 6.113	<0.001
TEM (minute/week), Mean ± SD	4964.943 ± 4157.445	4328.220 ± 3901.495	4853.938 ± 4036.848	4788.312 ± 4072.938	6026.755 ± 4466.508	<0.001
Cotinine (ng/mL),Mean ± SD	57.212 ± 125.826	90.814 ± 150.076	55.755 ± 124.266	42.981 ± 108.611	32.922 ± 100.949	<0.001
HDL-C (mg/dL), Mean ± SD	53.484 ± 16.066	51.404 ± 15.303	53.470 ± 15.917	54.233 ± 17.001	55.237 ± 15.917	<0.001
TC (mg/dL), Mean ± SD	191.278 ± 40.542	192.641 ± 41.669	191.384 ± 41.952	191.564 ± 38.519	189.248 ± 39.421	0.2108
Total energy intake (kcal), Mean ± SD	2277.059 ± 1006.810	1606.647 ± 622.179	2102.006 ± 733.633	2568.537 ± 910.632	2989.901 ± 1153.254	<0.001
Abbreviation: PIR, income to poverty ratio; CVD, Cardiovascular disease; CKD, Chronic Kidney Disease; BMI, body mass index; MET, metabolic equivalent; HDL-C, high-density lipoprotein cholesterol; TC, total cholesterol; OBS, oxidative balance score.

## Sheet: TABLE S2
TABLE S2 Relationship between OBS and Sarcopenia after excluding BMI<15kg/m2 and >50kg/m2.
Outcome	Continue	p-value	Q1	Q2	p-value	Q3	p-value	Q4	p-value	p for trend
Sarcopenia, OR (95%CI)
Total OBS
Model 1	0.939 (0.923, 0.955)	< 0.001	Ref	0.664 (0.498, 0.885)	0.007	0.456 (0.300, 0.693)	< 0.001	0.311 (0.224, 0.430)	< 0.001	< 0.001
Model 2	0.935 (0.916, 0.955)	< 0.001	Ref	0.660 (0.482, 0.903)	0.0126	0.423 (0.269, 0.664)	< 0.001	0.311 (0.218, 0.444)	< 0.001	< 0.001
Model 3	0.941 (0.917, 0.966)	< 0.001	Ref	0.728 (0.512, 1.036)	0.0859	0.488 (0.295, 0.807)	0.0083	0.365 (0.229, 0.584)	< 0.001	< 0.001
Dietary OBS
Model 1	0.95 (0.932, 0.967)	< 0.001	Ref	0.922 (0.667, 1.273)	0.6215	0.643 (0.447, 0.923)	0.02	0.364 (0.249, 0.533)	< 0.001	< 0.001
Model 2	0.948 (0.929, 0.967)	< 0.001	Ref	0.946 (0.667, 1.340)	0.7546	0.623 (0.424, 0.915)	0.0201	0.367 (0.244, 0.550)	< 0.001	< 0.001
Model 3	0.962 (0.936, 0.988)	0.008	Ref	1.064 (0.758, 1.495)	0.7207	0.767 (0.497, 1.183)	0.2378	0.471 (0.288, 0.772)	0.0042	0.005
Lifestyle OBS
Model 1	0.749 (0.702, 0.8)	< 0.001	Ref	0.621 (0.445, 0.868)	0.0071	0.448 (0.331, 0.607)	< 0.001	0.117 (0.066, 0.210)	< 0.001	< 0.001
Model 2	0.734 (0.679, 0.794)	< 0.001	Ref	0.584 (0.402, 0.850)	0.0072	0.408 (0.294, 0.567)	< 0.001	0.121 (0.065, 0.224)	< 0.001	< 0.001
Model 3	0.738 (0.678, 0.804)	< 0.001	Ref	0.576 (0.395, 0.841)	0.007	0.429 (0.305, 0.604)	< 0.001	0.128 (0.066, 0.246)	< 0.001	< 0.001
Model 1 was a crude model without covariate-adjusted; Model 2 was adjusted for age, gender, race/ethnicity, education level, PIR, marital status; Model 3 was Model 2 plus HDL-C, TC, total energy intake, diabetes, CVD, CKD, hypertension, arthritis, and cancer.
Abbreviation: PIR, income to poverty ratio; CVD, Cardiovascular disease; CKD, Chronic Kidney Disease; HDL-C, high-density lipoprotein cholesterol; TC, total cholesterol; OBS, oxidative balance score.

## Sheet: TABLE S3
TABLE S3 Relationship between total/dietary/lifestyle OBS and ALM.
Outcome	Continuous	p-value	Q1	Q2	p-value	Q3	p-value	Q4	p-value	p for trend
ALM, β (95%CI)
Total OBS
Model 1	0.0034 (0.0027, 0.0042)	<0.001	Reference	0.0179 (0.0024, 0.0334)	0.02712	0.0392 (0.0228, 0.0557)	<0.001	0.0601 (0.0440, 0.0761)	<0.001	<0.001
Model 2	0.0038 (0.0032, 0.0044)	<0.001	Reference	0.0193 (0.0112, 0.0274)	<0.001	0.0395 (0.0296, 0.0493)	<0.001	0.0669 (0.0555, 0.0783)	<0.001	<0.001
Model 3	0.0031 (0.0024, 0.0037)	<0.001	Reference	0.0125 (0.0036, 0.0214)	0.0087	0.0282 (0.0176, 0.0387)	<0.001	0.0517 (0.0394, 0.0641)	<0.001	<0.001
Dietary OBS
Model 1	0.0031 (0.0023, 0.0039)	<0.001	Reference	0.0099 (-0.003, 0.0228)	0.13923	0.0359 (0.0179, 0.0538)	<0.001	0.0523 (0.0363, 0.0683)	<0.001	<0.001
Model 2	0.0031 (0.0024, 0.0038)	<0.001	Reference	0.0066 (-0.0024, 0.0157)	0.15689	0.0334 (0.0224, 0.0444)	<0.001	0.0514 (0.0390, 0.0638)	<0.001	<0.001
Model 3	0.0021 (0.0014, 0.0029)	<0.001	Reference	-0.0007(-0.0094, 0.0079)	0.86977	0.0205 (0.0096, 0.0313)	<0.001	0.0337 (0.0199, 0.0474)	<0.001	<0.001
Lifestyle OBS
Model 1	0.0112 (0.0078, 0.0146)	<0.001	Reference	0.0044 (-0.0098, 0.0185)	0.54555	0.0336 (0.0188, 0.0484)	<0.001	0.0562 (0.0368, 0.0757)	<0.001	<0.001
Model 2	0.0167 (0.0150, 0.0186)	<0.001	Reference	0.0160 (0.0059, 0.0262)	0.00297	0.0495 (0.0422, 0.0567)	<0.001	0.0826 (0.0713, 0.0939)	<0.001	<0.001
Model 3	0.0151 (0.0134, 0.0168)	<0.001	Reference	0.0153 (0.0059, 0.0248)	0.00269	0.0445 (0.0369, 0.0522)	<0.001	0.0731 (0.0631, 0.0832)	<0.001	<0.001
Model 1 was a crude model without covariate-adjusted; Model 2 was adjusted for age, gender, race/ethnicity, education level, PIR, marital status; Model 3 was Model 2 plus HDL-C, TC, total energy intake, diabetes, CVD, CKD, hypertension, arthritis, and cancer.
Abbreviation: ALM, appendicular lean mass; PIR, income to poverty ratio; CVD, Cardiovascular disease; CKD, Chronic Kidney Disease; HDL-C, high-density lipoprotein cholesterol; TC, total cholesterol; OBS, oxidative balance score.

## Sheet: TABLE S4
TABLE S3 Relationship between total/dietary/lifestyle OBS and Sarcopenia in unweighted
Outcome	Continue	p-value	Q1	Q2	p-value	Q3	p-value	Q4	p-value	p for trend
Sarcopenia, OR (95%CI)
Total OBS
Model 1	0.956 (0.943, 0.969)	<0.001	Ref	0.795 (0.632, 1.002)	0.052	0.616 (0.474, 0.799)	< 0.001	0.418 (0.310, 0.564)	< 0.001	< 0.001
Model 2	0.946 (0.932, 0.960)	<0.001	Ref	0.729 (0.572, 0.929)	0.0107	0.530 (0.403, 0.697)	< 0.001	0.366(0.268, 0.500)	< 0.001	< 0.001
Model 3	0.962 (0.943, 0.980)	<0.001	Ref	0.839 (0.648, 1.085)	0.1802	0.659 (0.483, 0.900)	0.0087	0.514 (0.350, 0.754)	< 0.001	< 0.001
Dietary OBS
Model 1	0.964 (0.950, 0.977)	<0.001	Ref	0.882 (0.696, 1.118)	0.3006	0.731 (0.566, 0.946)	0.017	0.477 (0.357, 0.637)	<0.001	< 0.001
Model 2	0.956 (0.941, 0.970)	<0.001	Ref	0.846 (0.660, 1.083)	0.1841	0.651 (0.497, 0.852)	0.0018	0.423 (0.312, 0.572)	<0.001	< 0.001
Model 3	0.978 (0.958, 0.998)	0.0325	Ref	0.985 (0.756, 1.282)	0.9082	0.867 (0.635, 1.184)	0.3699	0.624 (0.423, 0.920)	0.0173	0.0246
Lifestyle OBS
Model 1	0.815 (0.770, 0.863)	<0.001	Ref	0.823 (0.650, 1.042)	0.1059	0.553 (0.441, 0.693)	<0.001	0.228 (0.136, 0.383)	<0.001	< 0.001
Model 2	0.784 (0.737, 0.833)	<0.001	Ref	0.760 (0.593, 0.974)	0.0301	0.477 (0.375, 0.606）	<0.001	0.201 (0.118, 0.342)	<0.001	< 0.001
Model 3	0.793 (0.743, 0.846)	<0.001	Ref	0.757 (0.587, 0.975)	0.0308	0.502 (0.392, 0.642)	<0.001	0.228 (0.133, 0.392)	<0.001	< 0.001
Model 1 was a crude model without covariate-adjusted; Model 2 was adjusted for age, gender, race/ethnicity, education level, PIR, marital status; Model 3 was Model 2 plus HDL-C, TC, total energy intake, diabetes, CVD, CKD, hypertension, arthritis, and cancer.
Abbreviation: PIR, income to poverty ratio; CVD, Cardiovascular disease; CKD, Chronic Kidney Disease; HDL-C, high-density lipoprotein cholesterol; TC, total cholesterol; OBS, oxidative balance score.
